# Supplementary material for: Inferring the contribution of small RNAs to changes in gene expression in response to stress
Source: NAR Genom Bioinform. 2022 Mar 4;4(1):lqac015. doi: 10.1093/nargab/lqac015 (PMC8896160; doi:10.1093/nargab/lqac015)
Supplement: lqac015_Supplemental_Files [file lqac015_supplemental_files.zip]

Archive with 4 entries (4 files):
- Supplementary Material-revised.pdf
- Table_S1.xlsx
- Table_S2.xlsx
- Table_S3.xlsx
