# Supplementary material for: Inferring the contribution of small RNAs to changes in gene expression in response to stress
Source: NAR Genom Bioinform. 2022 Mar 4;4(1):lqac015. doi: 10.1093/nargab/lqac015 (PMC8896160; doi:10.1093/nargab/lqac015)
Supplement: lqac015_Supplemental_Files [file lqac015_supplemental_files.zip › Table_S1.xlsx]

## Sheet: Sheet1
Supplementary Table S1: List of strains, oligonucleotides and plasmids used in this study. Sequences are given in 5' --> 3' direction. P denotes a 5' monophosphate and 3'ddC
List of strainss used in current work (related to Experimental Procedures).
Strain Number	Name	Strain	Phenotype/Genotype	Source / Reference
S-1	E. coli: wild-type	MG1655	K-12 F– λ– ilvG– rfb-50 rph-1	Lab Stock
S-252	E. coli	ΔryhB	ryhB deletion mutant,	Faigenbaum-Romm et al., 2020
S-241	E.Coli: fur-3xflag	MG1655	Fur-3xFlag:Kn	This Study
S-	E.Coli: fur-3xflag, ΔryhB deletion	ΔryhB	ryhB deletion mutant,	This Study
List of plasmids used in current work (related to Experimental Procedures).
Plasmid number	Plasmid name	Strain	Relevant fragment	backbone plasmid	oligonucleotides for PCR amplification of insert or mutagenesis	Source / Reference
P-473	pXG0	MG1655				Urban and Vogel, 2007
P-504	pXG10-sodB	MG1655	sodB 5' region	pXG10-SF	*	Current work
P-472	pXG10-yncE	MG1655	yncE 5' region	pXG10-SF	308/309	Current work
P-638	pXG10-shiA	MG1655	shiA 5' region	pXG10-SF	482/483	Current work
* Parent strain top10 strain, source Urban and Vogel, 2012
Oligos for target-GFP fusion construction on pXG plasmids *
Stock Number	Name	Sequence
308	yncE F; PstI	GTTTTTTCTGCAG ATTTATAACAAGAGCGTAACGATGATTACG
309	yncE R; NheI	GTTTTTTGCTAGC AAGCAATGAACCTAACAGTAATGAACC
482	shiA F R; Psti	GTTTTTTCTGCAG CTGCTTAATC CTTAAACAAC ACCAG
483	shiA R R; NheI	GTTTTTTGCTAGC CTCCA CGCTCATCTC CACTCGT
*For each target gene, a region starting at the main transcription start site (TSS) and 27- 30bp upstream of the AUG were amplified by PCR, digested with PstI and NheI restriction enzymes and cloned upstream of gfp in pXG10-SF digested with the same restriction enzymes.
Library preparation
Oligonucleotide Number	Name	Sequence
83	3' adapter BC1	P-AACATTATTAGATCGGAAGAGCGTCGTGTA-ddC
84	3' adapter BC2	P-AAAGTGTTGAGATCGGAAGAGCGTCGTGTA-ddC
117	3' adapter BC4	P-AATATGGACAGATCGGAAGAGCGTCGTGTA-ddC
119	3' adapter BC6	P-ACCAAGTCGAGATCGGAAGAGCGTCGTGTA-ddC
124	3' adapter BC11	P-ACCGGTACCAGATCGGAAGAGCGTCGTGTA-ddC
125	3' adapter BC12	P- ACGGAGGGCAGATCGGAAGAGCGTCGTGTA -ddC
128	3' adapter BC18	P-AGAGATTGTAGATCGGAAGAGCGTCGTGTA-ddC
129	3' adapter BC19	P-AGAGCCATCAGATCGGAAGAGCGTCGTGTA-ddC
143	3' adapter BC22	P-AGTCTGGCGAGATCGGAAGAGCGTCGTGTA-ddC
144	3' adapter BC23	P-AGGTCCTCTAGATCGGAAGAGCGTCGTGTA-ddC
665	3' adapter	P-ATCCCGCGGAGATCGGAAGAGCGTCGTGTA-ddC
666	3' adapter	P-ACAACTCGCAGATCGGAAGAGCGTCGTGTA-ddC
86	P5 enrichment	AATGATACGGCGACCACCGAGATCTACACTCTTTCCCTACACGACGCTCTTCCGATCT
87	P7 Enrichment BC1	CAAGCAGAAGACGGCATACGAGATTCGTGTGCGTGACTGGAGTTCAGACGTGTGCTCTTCCGATCT
oligos for qPCR amplification analysis
769	sodB F	GCAAGCACCATCAGACTTATGT	qPCR	55.4
770	sodB R	GAA TAC GCC ACC TTC AGA GC	qPCR	55.8
755	shiA F	CGCATTCCTTTCCTGTTTAGC	qPCR	54.4
756	shiA R	GCAACATTATCAAGCTGCCG	qPCR	54.9
1172	yncE F	TCG TTG ATG GCG GGA ATA TC	qPCR	54.9
1173	yncE R	CGT CAG CGT TAG TGG TGT AA	qPCR	54.8
References:
Urban, J.H., and Vogel, J. (2007). Translational control and target recognition by Escherichia coli small RNAs in vivo. Nucleic Acids Res 35, 1018-1037.
Faigenbaum-Romm, R., Reich, A., Gatt, Y. E., Barsheshet, M., Argaman, L., & Margalit, H. (2020). Hierarchy in hfq chaperon occupancy of small RNA targets plays a major role in their regulation. Cell reports, 30(9), 3127-3138.
