# Supplementary material for: Inferring the contribution of small RNAs to changes in gene expression in response to stress
Source: NAR Genom Bioinform. 2022 Mar 4;4(1):lqac015. doi: 10.1093/nargab/lqac015 (PMC8896160; doi:10.1093/nargab/lqac015)
Supplement: lqac015_Supplemental_Files [file lqac015_supplemental_files.zip › Table_S2.xlsx]

## Sheet: s1
Supplementary Table S2 - Summary of read counts in sequenced libraries
Legend:
(1) Library name : condition, strain seprated by '/'
(2) Total # of reads: Total number of reads in the library
(3) # of reads after processing : Number of reads remainig after cutadapt and quality processing
(4) Processed reads/Total reads : Fraction of reads after processing out of the total number of reads
(5) # of mapped reads: Number of reads that were successfully mapped to the bacterial genome
(6) Mapped reads/Processed reads: Fraction of reads after mapping out the remaining reads after processing
Library name	Total # of reads	# of reads after processing	Processed reads/Total reads	# of mapped reads	Mapped reads/Processed reads
Iron+/wt rep1	15680151	13621133	0.8687	12290808	0.9023
Iron+/wt rep2	16228463	13920874	0.86	12567359	0.9
Iron+/wt rep3	14397208	12274495	0.85	11229062	0.91
Iron+/wt rep4	16552188	14643470	0.88	13374922	0.91
Iron-/wt rep1	15556249	13655551	0.8778	12301169	0.9008
Iron-/wt rep2	12628144	11177473	0.8851	9771703	0.8742
Iron+/ΔryhB rep1	9400966	8445594	0.8984	7643393	0.905
Iron+/ΔryhB rep2	7771246	6967709	0.9	6447243	0.93
Iron+/ΔryhB rep3	13944552	11859576	0.85	10704506	0.9
Iron-/ΔryhB rep1	11645641	10492899	0.901	9723856	0.9267
Iron-/ΔryhB rep2	12801663	11019181	0.86	9953903	0.9
Iron-/ΔryhB rep3	13454789	12201986	0.91	11374001	0.93
Iron-/ΔryhB rep4	14622983	12868489	0.88	11883085	0.92
