# Supplementary material for: Inferring the contribution of small RNAs to changes in gene expression in response to stress
Source: NAR Genom Bioinform. 2022 Mar 4;4(1):lqac015. doi: 10.1093/nargab/lqac015 (PMC8896160; doi:10.1093/nargab/lqac015)
Supplement: lqac015_Supplemental_Files [file lqac015_supplemental_files.zip › Table_S3.xlsx]

## Sheet: Data
Table S3: Results of DESeq2 analysis and extraction of the relative contribution of RyhB
(A) Gene Name - The name of the gene
(B) Number - Accession ID in bNumber
(C) baseMean - The mean of normalized read counts across all the libraries
(D, E. F) Results of comparison A in Figure 1 between the normalized gene read counts in iron- and iron+ for wt (E. coli K-12 MG1655) strain.
(D) The fold change in expression between iron- and iron+ for the wild type strain is expressed in log2 values (log2FCwt).
(E) pvalue - The p value of the log2FCwt by Wald test
(F) padj - Benjamini-Hochberg adjusted p value (corrected for multiple hypotheses testing)
(G, H, I) Results of comparison C in Figure 1, comparing gene expression between iron- and iron+ in the DryhB strain
(G) b1 -the contribution of factors independent of RyhB to the change in gene expression between iron- and iron+, which is actually log2FC in the ΔryhB strain (log2FCΔryhB)
(H) pvalue - The p value of b1 by Wald test
(I) padj - Benjamini-Hochberg adjusted p value (corrected for multiple hypotheses testing)
(J, K, L) The sRNA contribution to the change in gene expression between iron- and iron+
(J) b3 - the sRNA contribution expresed in log2FC values - The "interaction" term in DESeq2 analysis. Note that b1+b3=log2FCwt
(K) pvalue of b3 by likelihood ratio test
(L) padj - Benjamini-Hochberg adjusted p value (corrected for multiple hypotheses testing)
(M) Target of RyhB - Marked by a "v"
(N) In an operon with RyhB target - If the gene shares an operon with a previously reported RyhB target, the operon name is indicated
			Iron- vs. iron+
			Total Change (A)			Effect of factors independent of RyhB			sRNA Contribution
Gene Name	Number	baseMean	(log2FCwt)	pvalue	padj	b1 (log2FCΔryhB)	pvalue	padj	b3	pvalue	padj	Target of RyhB	In an operon with RyhB target
sodB	b1656	485.548	-3.18533	8.8374e-30	3.22271e-27	-0.518414	0.0186704	0.271371	-2.66691	5.85428e-13	1.3699e-09	v
yhhX	b3440	196.393	2.2605	1.22446e-24	3.3489e-22	0.0704415	0.750742	0.994374	2.19005	1.31649e-12	1.54029e-09
fdoG	b3894	2711.48	-2.03579	1.50585e-38	6.22357e-35	-0.936398	7.07187e-12	1.62876e-09	-1.09939	2.07565e-07	0.000161901	v	fdoGHI-fdhE
fdhE	b3891	706.917	-1.53086	4.43014e-31	2.08432e-28	-0.650843	6.31809e-09	7.95454e-07	-0.880015	4.80433e-07	0.000281053		fdoGHI-fdhE
shiA	b1981	68.641	1.58464	1.8916e-12	2.06941e-10	-0.0036056	0.987683	0.998191	1.58824	8.80266e-07	0.000411964	v
fdoH	b3893	894.294	-2.04229	5.73601e-36	8.36693e-33	-1.02226	1.73226e-13	5.05357e-11	-1.02002	2.62719e-06	0.000889756		fdoGHI-fdhE
fdoI	b3892	489.17	-1.93664	2.64765e-32	1.65516e-29	-0.927111	9.64434e-12	2.11018e-09	-1.00952	2.66166e-06	0.000889756		fdoGHI-fdhE
sdhA	b0723	181.129	-2.14925	4.29615e-17	7.83332e-15	-0.609197	0.00391226	0.0951113	-1.54005	4.47738e-06	0.00130963		sdhCDAB-sucABCD-sdhX
mrp	b2113	608.702	-0.523348	0.000265117	0.00698888	0.328866	0.00832516	0.164846	-0.852214	9.06633e-06	0.00212152	v
nuoL	b2278	488.392	-0.917339	2.60432e-09	1.82665e-07	-0.00104549	0.993749	0.998191	-0.916293	8.46592e-06	0.00212152		nuoABCEFGHIJKLMN
nuoI	b2281	399.019	-1.1212	6.56186e-12	6.38104e-10	-0.197216	0.15557	0.71071	-0.923989	1.90465e-05	0.00405171		nuoABCEFGHIJKLMN
ompC	b2215	13139.2	-0.443264	0.000206265	0.00574915	0.230126	0.0288146	0.340791	-0.673391	2.88261e-05	0.0056211
nuoG	b2283	1615.97	-0.962105	1.18434e-10	9.09238e-09	-0.158981	0.225184	0.794316	-0.803124	6.54016e-05	0.0117723	v	nuoABCEFGHIJKLMN
fumA	b1612	95.2917	-1.3977	2.51229e-08	1.506e-06	-0.139335	0.491802	0.952968	-1.25837	9.27366e-05	0.0155003	v	fumAC
nuoC	b2286	1170.13	-0.967426	4.16685e-07	2.07206e-05	0.020835	0.90118	0.997451	-0.988261	0.000130375	0.0183881	v	nuoABCEFGHIJKLMN
tsx	b0411	493.992	-1.26342	1.79225e-08	1.10463e-06	-0.106805	0.585075	0.981137	-1.15661	0.000133589	0.0183881
yncE	b1452	816.725	3.98501	3.95625e-35	3.46251e-32	2.33583	1.5775e-15	5.75261e-13	1.64918	0.00011949	0.0183881	v
nuoN	b2276	445.18	-0.803852	2.44335e-07	1.30392e-05	-0.0196636	0.883694	0.997451	-0.784188	0.000154346	0.020065		nuoABCEFGHIJKLMN
nuoK	b2279	176.739	-0.939048	6.42723e-06	0.000255687	0.0917465	0.60529	0.982444	-1.03079	0.000181211	0.0219277		nuoABCEFGHIJKLMN
nuoM	b2277	337.928	-0.931338	1.11223e-08	6.95303e-07	-0.122469	0.382196	0.907333	-0.808869	0.000187416	0.0219277		nuoABCEFGHIJKLMN
nuoJ	b2280	215.004	-0.857453	3.14267e-07	1.61792e-05	-0.0469553	0.742297	0.994374	-0.810497	0.000242745	0.0270487		nuoABCEFGHIJKLMN
fruA	b2167	632.029	-1.12483	3.19047e-07	1.62343e-05	-0.0720986	0.708322	0.990604	-1.05273	0.000396472	0.0403367
yeaC	b1777	164.725	-1.11821	6.38755e-05	0.00205529	0.205947	0.386503	0.908357	-1.32415	0.000380189	0.0403367	v
fruK	b2168	439.414	-1.22246	9.79593e-07	4.763e-05	-0.0669515	0.759694	0.994374	-1.15551	0.000625596	0.0609956
sdhB	b0724	82.5797	-1.614	3.12701e-09	2.0733e-07	-0.413829	0.0648865	0.489557	-1.20017	0.000669138	0.0626313	v	sdhCDAB-sucABCD-sdhX
nuoF	b2284	679.434	-0.889847	2.18984e-06	9.67953e-05	-0.0341798	0.83538	0.997451	-0.855667	0.000709178	0.063826	v	nuoABCEFGHIJKLMN
omrA	b4444	108.437	2.56902	1.44173e-11	1.34234e-09	0.90386	0.0101695	0.186774	1.66516	0.00112132	0.0937103
fruB	b2169	649.255	-1.42261	6.03145e-06	0.000242144	-0.0359823	0.896312	0.997451	-1.38663	0.00121454	0.0980004
nuoH	b2282	286.889	-0.895584	3.8166e-06	0.000159062	-0.0702158	0.674674	0.989634	-0.825368	0.0013788	0.107546		nuoABCEFGHIJKLMN
nuoB	b2287	294.426	-0.72965	0.000716905	0.0156986	0.173701	0.358461	0.894824	-0.903351	0.00183698	0.138662		nuoABCEFGHIJKLMN
nuoE	b2285	452.895	-0.963141	1.41369e-06	6.51189e-05	-0.156651	0.3681	0.902307	-0.80649	0.00257734	0.188468		nuoABCEFGHIJKLMN
rdlD	b4454	219.093	0.958551	0.0064746	0.082603	-0.425426	0.176573	0.745746	1.38398	0.00295802	0.20975
msrB	b1778	88.4443	-0.691902	0.00563218	0.0743088	0.294506	0.180562	0.750674	-0.986408	0.00314969	0.216772	v
glpQ	b2239	274.536	-0.719963	0.00603447	0.0785918	0.31831	0.168269	0.731955	-1.03827	0.00341338	0.228209	v	glpTQ
omrB	b4445	585.31	2.52682	1.83715e-15	2.87121e-13	1.30652	4.10632e-06	0.000299487	1.2203	0.00366294	0.238091
ihfA	b1712	671.208	0.55704	0.000244184	0.00660654	-0.0161245	0.905523	0.997451	0.573164	0.00464599	0.286095
nuoA	b2288	227.656	-0.837879	0.00015895	0.00454618	0.00413262	0.982919	0.998191	-0.842011	0.00452999	0.286095	v	nuoABCEFGHIJKLMN
gcvH	b2904	84.6499	-1.01986	0.00078456	0.0167475	0.103566	0.6923	0.989634	-1.12342	0.0053745	0.32247	v	gcvTHP
rbsA	b3749	165.966	-1.38664	4.88277e-05	0.00160654	-0.10624	0.721073	0.99285	-1.2804	0.00551271	0.322493
ansP	b1453	54.7624	-2.01202	2.66287e-07	1.38723e-05	-0.662486	0.0255929	0.317265	-1.34953	0.00601584	0.343343
queD	b2765	123.03	0.538586	0.00759069	0.0935687	-0.176964	0.339878	0.879023	0.715549	0.00873319	0.437379
sibB	b4437	784.185	1.32317	1.00805e-08	6.39307e-07	0.519932	0.0116275	0.205168	0.803242	0.00878497	0.437379
yhaM	b4470	92.9413	2.43228	2.27055e-08	1.37999e-06	0.908456	0.022011	0.290435	1.52382	0.00861982	0.437379
fecR	b4292	259.9	3.41991	1.84685e-16	3.10838e-14	1.98374	1.2213e-07	1.21464e-05	1.43617	0.00931261	0.444724
yciY	b4595	242.451	0.701672	0.00197272	0.03359	-0.0783507	0.700651	0.989634	0.780023	0.00990209	0.454331
frdA	b4154	83.749	-0.830656	0.00171076	0.0299485	0.063583	0.7805	0.996565	-0.894239	0.0107356	0.473809	v	frdABCD
sufS	b1680	176.731	4.06006	1.15976e-30	4.61373e-28	2.83345	2.01359e-17	9.79053e-15	1.22661	0.010934	0.473809		sufABCDSE
gpmA	b0755	1111.97	1.84062	1.7182e-11	1.56224e-09	0.937304	0.000116128	0.00590904	0.903313	0.0125692	0.534761	v
cstA	b0598	321.473	4.87958	5.54309e-32	3.03207e-29	3.53495	4.71161e-20	2.57725e-17	1.34463	0.0160887	0.606644
glmY	b4441	3122.4	0.733107	6.97071e-05	0.00221042	0.141561	0.384979	0.908357	0.591546	0.0153606	0.606644
rihC	b0030	44.5147	-0.806257	0.0038934	0.0569817	0.079896	0.736855	0.994374	-0.886153	0.0149948	0.606644
rluA	b0058	354.056	-0.894559	8.45707e-06	0.00033043	-0.254704	0.145695	0.687418	-0.639855	0.0171105	0.606644
rmuC	b3832	143.387	-0.807633	0.000743345	0.0160312	-0.0324983	0.879059	0.997451	-0.775135	0.0165122	0.606644
slyX	b3348	142.976	-0.761748	0.00348426	0.053687	0.0865785	0.703464	0.989634	-0.848327	0.0149817	0.606644
thiP	b0067	113.109	-0.673732	0.00161091	0.0290096	0.0069848	0.970146	0.998069	-0.680716	0.0167388	0.606644
yneM	b4599	289.815	0.861034	0.00551026	0.073515	-0.121078	0.662178	0.989634	0.982112	0.0170112	0.606644
rlmA	b1822	119.02	0.603863	0.00137061	0.0255224	-0.0064128	0.970798	0.998069	0.610275	0.0175261	0.612106
dctA	b3528	93.4602	-0.854852	9.02693e-05	0.00272426	-0.181284	0.35099	0.890913	-0.673568	0.0211281	0.619347
dld	b2133	114.146	1.06208	1.74984e-05	0.000633324	0.293063	0.196054	0.772411	0.769015	0.0210747	0.619347
feoC	b3410	125.576	2.38227	5.9348e-14	7.86991e-12	1.37732	2.05441e-06	0.000155002	1.00494	0.0186046	0.619347
rbsC	b3750	162.146	-1.06293	0.00114365	0.0223251	-0.0285808	0.920681	0.997451	-1.03435	0.0191116	0.619347
rseB	b2571	500.255	0.915025	1.4192e-09	1.03507e-07	0.444538	0.00119003	0.0401826	0.470488	0.0205073	0.619347		rseD-rpoE-rseABC
rybB	b4417	450.924	1.45939	7.1924e-05	0.00226431	0.344484	0.290522	0.847137	1.11491	0.0214389	0.619347
serB	b4388	139.296	-0.507771	0.00633673	0.0813182	0.0766328	0.63785	0.989634	-0.584404	0.0182113	0.619347
sibC	b4446	392.026	1.0605	1.21762e-06	5.79164e-05	0.385171	0.0492597	0.436357	0.675326	0.0203115	0.619347
tehB	b1430	56.929	0.944116	4.86162e-05	0.00160654	0.196644	0.388931	0.908357	0.747472	0.0213893	0.619347	v	tehAB
dicA	b1570	157.987	0.662523	0.00346824	0.053629	-0.0348282	0.865242	0.997451	0.697351	0.021975	0.623221
rapA	b0059	1664.21	-0.790181	1.62941e-05	0.000599186	-0.227377	0.158357	0.716393	-0.562804	0.022269	0.623221
rbsD	b3748	179.22	-1.12029	0.000403396	0.009807	-0.146411	0.598495	0.982444	-0.973875	0.0226384	0.623221
fecI	b4293	321.15	2.75128	3.63811e-12	3.72595e-10	1.57439	9.06664e-06	0.000629771	1.17689	0.024967	0.656988
rseA	b2572	665.613	0.883114	2.04969e-07	1.10734e-05	0.376946	0.0135143	0.223164	0.506168	0.0257655	0.656988	v	rseD-rpoE-rseABC
sufD	b1681	250.752	4.32364	2.84441e-38	6.22357e-35	3.29724	7.72184e-25	1.05947e-21	1.0264	0.0258303	0.656988		sufABCDSE
ybdZ	b4511	65.6381	7.5857	2.04576e-12	2.18347e-10	4.46291	1.45968e-06	0.000116138	3.1228	0.0257897	0.656988
aroA	b0908	204.446	0.524491	0.00536268	0.0719849	-0.012614	0.941158	0.998069	0.537105	0.0339222	0.707325
aroB	b3389	1290.16	-0.485565	0.0010275	0.020718	-0.0584044	0.653794	0.989634	-0.427161	0.0312285	0.707325
eptB	b3546	177.851	0.798854	0.000617314	0.0139246	0.141995	0.504875	0.961565	0.656859	0.0363017	0.707325
hemN	b3867	390.838	-0.619921	0.000481122	0.0113193	-0.120446	0.438011	0.92919	-0.499474	0.0353038	0.707325	v
malT	b3418	492.345	-0.831813	0.0019815	0.0336088	-0.0707259	0.766004	0.994374	-0.761087	0.0361092	0.707325
nmpCpseudo=true		258.289	-0.85	0.00554705	0.0737808	0.0281163	0.917162	0.997451	-0.878116	0.0339017	0.707325
plaP	b2014	1709.6	-0.488889	0.00447735	0.062597	-0.00789724	0.958402	0.998069	-0.480991	0.0371799	0.707325
pqiA	b0950	198.155	0.459609	0.00817042	0.0995124	-0.048708	0.756773	0.994374	0.508317	0.029655	0.707325
pspA	b1304	124.628	1.53505	1.6765e-06	7.56327e-05	0.633632	0.0316127	0.356379	0.901414	0.0368104	0.707325
rplC	b3320	12283.6	-0.480285	0.000927466	0.019235	-0.0615064	0.630639	0.988633	-0.418779	0.0314736	0.707325
ryjB	b4624	647.22	1.2526	8.03282e-05	0.00244108	0.3632	0.198725	0.775756	0.889402	0.0344551	0.707325
skp	b0178	901.392	0.586125	0.000407065	0.00984152	0.117265	0.429854	0.927192	0.46886	0.0340848	0.707325
sufE	b1679	62.2345	4.25181	1.92207e-24	4.94764e-22	2.99182	1.86218e-12	4.79346e-10	1.25999	0.0350779	0.707325		sufABCDSE
upp	b2498	525.437	-0.694693	0.00563768	0.0743088	0.0226972	0.917906	0.997451	-0.71739	0.0335845	0.707325
waaO	b3627	121.89	-0.531753	0.00407491	0.0584649	-0.00154485	0.992435	0.998191	-0.530208	0.0316543	0.707325	v	rirA-waaQGPSBOJYZU
wecE	b3791	224.696	-0.476123	0.00280595	0.0448132	-0.0165434	0.906124	0.997451	-0.45958	0.0308272	0.707325
ydiE	b1705	68.6128	2.21335	9.3621e-11	7.31581e-09	1.21636	0.000200573	0.0094619	0.996981	0.0343727	0.707325
yecC	b1917	115.742	0.72282	0.000349986	0.00870193	0.127919	0.501434	0.959876	0.594901	0.0320109	0.707325
yhaO	b3110	74.1012	1.55547	7.78308e-06	0.000306836	0.569999	0.0782901	0.535997	0.985475	0.0361877	0.707325	v
yoaC	b1810	61.8586	1.09574	0.000210367	0.00582635	0.243324	0.364416	0.899841	0.852417	0.0320771	0.707325
yecS	b1918	42.4388	0.963395	0.0010088	0.0204517	0.119725	0.675731	0.989634	0.843671	0.0386894	0.730106
glgP	b3428	222.19	0.506802	0.00201505	0.0339133	0.051508	0.732208	0.993171	0.455294	0.0404924	0.740252
tas	b2834	133.903	0.531213	0.00459368	0.0640189	0.0077373	0.964445	0.998069	0.523476	0.0400325	0.740252
rstB	b1609	349.69	0.583923	0.00499127	0.0686849	0.0153175	0.934749	0.997451	0.568606	0.0408609	0.741197	v	rstAB
amn	b1982	125.565	0.611865	0.000859797	0.0180888	0.135591	0.43081	0.927311	0.476274	0.0577673	0.742137
cirA	b2155	1554.67	6.59844	2.97602e-14	4.0697e-12	4.30643	2.31285e-08	2.73542e-06	2.29201	0.04381	0.742137	v
entA	b0596	261.176	6.48876	2.87705e-14	4.06128e-12	4.27151	2.48086e-08	2.84841e-06	2.21725	0.0491092	0.742137
entH	b0597	220.478	6.65522	1.01743e-17	2.02376e-15	4.67025	3.65224e-11	7.26464e-09	1.98496	0.0549978	0.742137
fhuE	b1102	250.19	5.44075	4.91115e-17	8.59647e-15	3.7438	2.71387e-10	4.56765e-08	1.69695	0.0499575	0.742137
flgB	b1073	778.253	1.00298	0.000661872	0.0146661	0.265336	0.310259	0.858214	0.737641	0.0587758	0.742137	v
glmU	b3730	1260.12	-0.665995	7.50133e-08	4.2631e-06	-0.334708	0.00211331	0.0604434	-0.331288	0.0454954	0.742137
intS	b2349	100.898	-0.949785	7.3106e-05	0.00226888	-0.329837	0.101206	0.601515	-0.619948	0.0476311	0.742137
malQ	b3416	53.7006	0.928464	0.000743679	0.0160312	0.206223	0.422891	0.918915	0.722241	0.0551374	0.742137
mdlA	b0448	239.96	0.602189	0.00509127	0.0691907	0.0268661	0.889848	0.997451	0.575323	0.0455621	0.742137
moaC	b0783	93.896	0.696173	0.00240801	0.0390275	0.0513121	0.817091	0.997451	0.64486	0.0423982	0.742137
mtlR	b3601	118.199	-0.527253	0.00523559	0.0705834	-0.0287997	0.859439	0.997451	-0.498453	0.0453137	0.742137
nrdH	b2673	180.506	4.14313	4.76306e-31	2.08432e-28	3.1835	1.38072e-20	8.6315e-18	0.959628	0.0505482	0.742137
nrdI	b2674	331.065	4.18258	1.74196e-35	1.9057e-32	3.29869	3.64234e-26	7.96943e-23	0.883893	0.052308	0.742137
pqqL	b1494	83.4052	2.13376	3.47475e-11	2.86897e-09	1.28669	2.36139e-05	0.00137549	0.847077	0.054449	0.742137
rydB	b4430	205.378	1.54067	0.000122127	0.00361101	0.474858	0.184685	0.757313	1.06581	0.0447692	0.742137
sibD	b4447	573.086	0.692818	0.0010875	0.0213998	0.14635	0.43755	0.92919	0.546469	0.0525246	0.742137
yebO	b1825	468.509	0.762369	0.00232022	0.0378853	0.125096	0.574503	0.980127	0.637273	0.0553706	0.742137
yjeI	b4144	65.3408	0.719327	0.00413231	0.0589022	0.0438341	0.854366	0.997451	0.675493	0.0511375	0.742137
map	b0168	897.713	0.631729	2.68095e-05	0.000938547	0.255082	0.0577752	0.469409	0.376647	0.0608342	0.757191
csrB	b4408	3096.74	1.15553	2.59239e-05	0.000914863	0.48846	0.044177	0.419346	0.667068	0.0663253	0.760931
nrdE	b2675	771.17	4.40527	1.22203e-28	4.11355e-26	3.43343	6.91419e-22	5.04275e-19	0.971843	0.0658359	0.760931
rpoE	b2573	606.875	0.637841	0.000251628	0.00671418	0.20862	0.180677	0.750674	0.429221	0.0648821	0.760931		rseD-rpoE-rseABC
ryeA	b4432	41.5077	1.34274	3.91006e-05	0.00134728	0.512871	0.104435	0.607419	0.829865	0.0670423	0.761549
envC	b3613	786.974	-0.41925	0.000221174	0.00608715	-0.141936	0.155952	0.71071	-0.277315	0.0675476	0.763582		gpmM-envC-yibQ
rpsF	b4200	14765.9	-0.838483	0.00422428	0.0598234	-0.118135	0.647597	0.989634	-0.720348	0.0686018	0.767075
dsrA	b1954	555.212	1.00287	0.00202252	0.0339133	0.238854	0.407457	0.913938	0.76402	0.0758128	0.77737
flgG	b1078	1351.11	1.043	0.000385368	0.00952752	0.361359	0.164716	0.723691	0.681638	0.0796593	0.77737	v
flhE	b1878	105.694	1.03383	0.0066668	0.0845621	0.118717	0.731773	0.993171	0.915108	0.0731799	0.77737
ilvB	b3671	49.0505	-1.1013	0.00118203	0.0227867	-0.315821	0.274194	0.833466	-0.785475	0.0792121	0.77737
inaA	b2237	50.6463	1.13605	4.45216e-05	0.00149137	0.457384	0.0763339	0.52854	0.678665	0.0739162	0.77737
recG	b3652	766.003	-0.519864	0.00445488	0.0624826	-0.0801324	0.618912	0.987178	-0.439732	0.0728661	0.77737		rpoZ-spoT-trmH-recG
rplP	b3313	11210.4	-0.467266	0.00151705	0.0277767	-0.117389	0.366309	0.901051	-0.349877	0.0765416	0.77737
sibE	b4611	618.372	0.994279	6.5026e-05	0.00207703	0.409471	0.0642749	0.489239	0.584808	0.0769137	0.77737
yddB	b1495	57.1158	2.95503	3.36951e-11	2.83557e-09	1.87555	8.33686e-06	0.000588421	1.07948	0.07711	0.77737	v	yddAB
yihD	b3858	180.024	-1.46568	2.89578e-06	0.000123028	-0.734139	0.00658797	0.140408	-0.731544	0.0797303	0.77737
acnB	b0118	1576.41	-0.680997	2.60762e-06	0.000112979	-0.349393	0.00616749	0.134945	-0.331604	0.0872892	0.791693	v
clpB	b2592	3465.53	0.619614	0.0015968	0.0289942	0.174219	0.315159	0.862217	0.445395	0.0871587	0.791693
dcyD	b1919	89.5449	0.871624	0.00742768	0.0926026	0.116115	0.695843	0.989634	0.75551	0.0841528	0.791693
degP	b0161	473.583	1.46906	2.18818e-14	3.19183e-12	1.02779	3.24465e-09	4.43706e-07	0.441278	0.0868975	0.791693
fliN	b1946	570.256	0.671909	0.00575438	0.0756191	0.123516	0.569419	0.976662	0.548393	0.0905119	0.802265
marR	b1530	78.592	0.641178	0.00474885	0.0655551	0.120778	0.559157	0.972765	0.5204	0.0897103	0.802265
fimA	b4314	231.502	0.883519	0.00237216	0.0385895	0.240218	0.35612	0.893902	0.643302	0.0969188	0.820278
flgH	b1079	516.032	0.90699	0.000767561	0.0164649	0.310132	0.196844	0.772411	0.596858	0.095982	0.820278
mcaS	b4426	156.437	1.16216	0.00204464	0.0340203	0.336316	0.322182	0.867077	0.825847	0.10051	0.820278
mdtB	b2075	122.458	0.785477	7.41993e-05	0.00228659	1.23448	2.52924e-11	5.27046e-09	-0.449001	0.0982333	0.820278
rplD	b3319	15270.8	-0.434169	0.00560128	0.0742764	-0.089855	0.515684	0.967896	-0.344314	0.101304	0.820278
betB	b0312	105.192	-0.757156	0.00173838	0.0303074	-0.268048	0.205453	0.781685	-0.489108	0.128653	0.822186		betIBA
cyoB	b0431	4060.02	-1.08976	1.11106e-07	6.07749e-06	-0.659033	0.000270604	0.0122079	-0.430729	0.11802	0.822186
entB	b0595	438.131	6.69059	9.60246e-14	1.20058e-11	4.80005	2.48051e-09	3.61824e-07	1.89053	0.110947	0.822186
entF	b0586	1279.79	6.51736	2.42671e-18	5.05681e-16	4.97703	7.17475e-14	2.24262e-11	1.54032	0.117186	0.822186
epmA	b4155	190.369	-0.642934	0.00304616	0.0481455	-0.208584	0.269659	0.825262	-0.43435	0.132582	0.822186
fiu	b0805	1597.45	6.72302	1.34592e-12	1.51019e-10	4.70871	2.10871e-08	2.56326e-06	2.01431	0.104893	0.822186
flgE	b1076	2105.58	0.895308	0.00043876	0.0104919	0.37877	0.0927341	0.57972	0.516538	0.126075	0.822186
flgF	b1077	961.206	0.938727	0.00171095	0.0299485	0.316881	0.232147	0.797534	0.621845	0.116993	0.822186
flgI	b1080	477.949	0.911924	0.00116178	0.0224954	0.326592	0.19257	0.76657	0.585332	0.117334	0.822186
fliE	b1937	192.837	0.910909	0.00160382	0.0290014	0.327202	0.213408	0.792761	0.583707	0.13301	0.822186
fre	b3844	412.663	-0.419421	0.00130871	0.024579	-0.162008	0.160017	0.718928	-0.257413	0.139895	0.822186
gdhA	b1761	137.005	0.75262	4.46456e-05	0.00149137	0.349728	0.046439	0.426032	0.402892	0.112663	0.822186
miaA	b4171	458.843	0.424672	0.00370669	0.0553679	0.113781	0.389042	0.908357	0.310892	0.113821	0.822186
micF	b4439	886.64	2.08252	4.36054e-20	1.0043e-17	1.63537	8.63816e-16	3.43642e-13	0.447146	0.139804	0.822186
rbsK	b3752	110.542	-0.63114	0.00401806	0.0584152	-0.185202	0.344094	0.883989	-0.445938	0.131029	0.822186
rlmM	b2806	393.341	-0.550683	0.0030476	0.0481455	-0.16589	0.309758	0.858214	-0.384793	0.121503	0.822186
rplW	b3318	11641.5	-0.574219	0.00505584	0.0689232	-0.134625	0.456065	0.93779	-0.439595	0.109987	0.822186
rseC	b2570	208.673	0.70948	4.09382e-05	0.00139958	0.347005	0.0303815	0.352222	0.362475	0.123497	0.822186		rseD-rpoE-rseABC
ryfD	b4609	3898.09	0.552934	0.00175515	0.0303579	0.176148	0.259472	0.822453	0.376786	0.108343	0.822186
sibA	b4436	349.909	1.09308	7.70592e-05	0.00235812	0.523358	0.0346935	0.3786	0.569718	0.122486	0.822186
srmB	b2576	721.085	-0.34953	0.00519324	0.0703579	-0.0933944	0.399589	0.912798	-0.256136	0.126405	0.822186
ydiU	b1706	355.747	0.725214	5.64545e-05	0.00182996	0.365888	0.025124	0.316414	0.359326	0.137685	0.822186
yecR	b1904	194.176	1.17748	0.00124488	0.0235827	0.414473	0.205596	0.781685	0.763011	0.116651	0.822186
ygiM	b3055	187.421	1.14907	8.15151e-10	6.04593e-08	0.753144	1.83595e-05	0.00111585	0.395924	0.121528	0.822186
yidD	b4557	1097.97	-0.473953	0.00715664	0.0899926	-0.11697	0.450892	0.937787	-0.356984	0.130396	0.822186
ytfF	b4210	109.841	-1.4681	0.000717488	0.0156986	-0.588089	0.111887	0.621354	-0.88001	0.126922	0.822186
waaA	b3633	354.432	-0.516516	0.000519082	0.0120185	-0.226398	0.084957	0.559954	-0.290118	0.145166	0.835049
bfr	b3336	84.3155	1.59747	6.95657e-09	4.47676e-07	1.08468	2.59789e-05	0.00145748	0.512795	0.174173	0.837265	v
dppA	b3544	52.0959	-0.974677	0.00124433	0.0235827	-0.423588	0.0979643	0.591042	-0.551089	0.165092	0.837265
entD	b0583	83.039	4.975	4.89791e-12	4.8712e-10	3.67438	1.28159e-07	1.24627e-05	1.30062	0.190666	0.837265
entE	b0594	761.364	6.50516	1.74931e-11	1.56224e-09	4.7945	2.53858e-08	2.84841e-06	1.71066	0.178849	0.837265
exbB	b3006	931.971	2.61269	1.29897e-06	6.0471e-05	1.66255	0.00049821	0.0200015	0.950148	0.182148	0.837265	v	exbBD
feoB	b3409	483.722	2.52194	1.56133e-13	1.84658e-11	1.88015	8.07747e-10	1.21886e-07	0.641787	0.158574	0.837265
fepA	b0584	834.057	6.82858	3.2493e-21	7.89942e-19	5.53628	3.36322e-17	1.47174e-14	1.2923	0.179457	0.837265
flgA	b1072	499.146	0.655831	0.00379117	0.0561416	0.263324	0.193262	0.767844	0.392507	0.194473	0.837265	v	flgAMN
flgJ	b1081	493.238	0.758987	0.00425217	0.0600242	0.257701	0.276872	0.835581	0.501286	0.156368	0.837265
fpr	b3924	100.64	0.552895	0.00339023	0.0526086	0.192043	0.287149	0.845529	0.360852	0.166317	0.837265
lpd	b0116	7629.05	-0.390287	0.00174639	0.0303262	-0.173718	0.114338	0.621354	-0.216569	0.19424	0.837265	v
micA	b4442	1175.13	1.63883	3.96345e-08	2.34379e-06	1.12265	2.2172e-05	0.00131115	0.516185	0.192542	0.837265
napA	b2206	42.871	-1.60651	2.10873e-05	0.000756377	-0.942876	0.00116227	0.0400478	-0.663636	0.164141	0.837265		napFDAGHBC-ccmABCDEFGH
rpmC	b3312	6762.94	-0.381789	0.00379751	0.0561416	-0.131067	0.260003	0.822453	-0.250722	0.155622	0.837265
sslE	b4466	350.994	-1.00859	0.000123051	0.00361391	-0.514213	0.0252373	0.316414	-0.494374	0.159508	0.837265
sufB	b1683	265.568	3.98926	2.89412e-27	9.04618e-25	3.3429	6.54259e-22	5.04275e-19	0.646363	0.200143	0.837265	v	sufABCDSE
sufC	b1682	168.146	4.10056	3.94405e-34	2.87653e-31	3.42628	9.68435e-25	1.05947e-21	0.674274	0.154747	0.837265		sufABCDSE
tonB	b1252	214.395	2.26215	1.9113e-14	2.88409e-12	1.70539	2.63172e-10	4.56765e-08	0.556761	0.162312	0.837265
wzzE	b3785	602.046	-0.535137	0.000470259	0.0111235	-0.263072	0.0500209	0.438906	-0.272065	0.182804	0.837265
ybiX	b0804	151.432	6.05339	4.35243e-10	3.28383e-08	4.26412	1.74153e-06	0.0001337	1.78927	0.168612	0.837265
yegQ	b2081	416.422	-0.594684	0.000203586	0.00571084	-0.294102	0.0364396	0.382754	-0.300582	0.159395	0.837265
yfgD	b2495	183.761	0.831147	0.000102348	0.00306763	0.427837	0.0302933	0.352222	0.40331	0.164649	0.837265	v	bepA-yfgD
yfiF	b2581	657.246	-0.519615	0.000389298	0.0095706	-0.268099	0.0373348	0.385199	-0.251515	0.198494	0.837265
ylaB	b0457	132.376	-1.24348	0.000316127	0.0080899	-0.609941	0.0393358	0.393861	-0.633536	0.166346	0.837265
ynfB	b1583	149.304	0.626398	0.00231081	0.037873	0.222822	0.245199	0.805908	0.403577	0.149944	0.837265
yqjH	b3070	63.47	2.26419	2.72609e-09	1.86396e-07	1.57523	1.2649e-05	0.000851568	0.688952	0.188453	0.837265
ybaO	b0447	148.706	0.563008	0.0047253	0.0654364	0.218608	0.235698	0.80286	0.3444	0.203629	0.838894	v
nrdF	b2676	331.945	4.42223	1.47167e-13	1.7889e-11	3.41511	2.69729e-10	4.56765e-08	1.00713	0.206458	0.843125
fliM	b1945	1107.08	0.696394	0.00768354	0.0939195	0.26122	0.259528	0.822453	0.435175	0.210011	0.845829
betI	b0313	83.6963	-0.822834	0.00351412	0.0537199	-0.35347	0.151742	0.699945	-0.469364	0.210549	0.845974	v	betIBA
exbD	b3005	456.301	2.39887	1.93539e-09	1.3884e-07	1.7486	9.22647e-07	7.61793e-05	0.650271	0.2209	0.852241		exbBD
fhuC	b0151	226.741	2.66911	0.000271939	0.00712579	1.48606	0.0220481	0.290435	1.18305	0.220631	0.852241
ndk	b2518	162.505	-0.62795	0.00390924	0.0570227	-0.27211	0.159352	0.717413	-0.355839	0.222165	0.852241
mioC	b3742	1014.03	0.449789	0.00107542	0.0213598	0.228269	0.0634121	0.487586	0.22152	0.228685	0.858889
ybjC	b0850	102.766	0.700254	0.000246771	0.00662497	0.385409	0.0322605	0.359217	0.314845	0.230494	0.858889
copA	b0484	119.753	2.0177	6.49464e-19	1.42103e-16	1.63536	4.17207e-13	1.14106e-10	0.382346	0.232161	0.862312
yjjZ	b4567	65.912	5.75485	2.00728e-11	1.75677e-09	4.28959	1.61154e-06	0.00012593	1.46526	0.233317	0.862976
fadL	b2344	589.782	-0.760773	1.43523e-05	0.00053225	-0.486208	0.00152244	0.0479295	-0.274565	0.240023	0.863705
fhuD	b0152	116.679	2.63871	0.00103211	0.020718	1.39343	0.0508483	0.438906	1.24528	0.240287	0.863705
infB	b3168	7404.61	-0.506841	0.00124397	0.0235827	-0.259186	0.0612002	0.47995	-0.247655	0.238542	0.863705	v	metY-rimP-nusA-infB-rbfA-truB-rpsO-pnp
acrZ	b0762	342.915	0.744998	0.00105642	0.021109	0.390354	0.0555536	0.456164	0.354644	0.244015	0.866308
ycbL	b0927	285.716	0.42465	0.00212289	0.0351885	0.206436	0.103473	0.607419	0.218215	0.243906	0.866308
fepD	b0590	245.9	1.35659	9.06845e-06	0.000348101	0.891196	0.00108224	0.0378872	0.46539	0.253607	0.866522
yahA	b0315	39.3586	-1.02749	0.00316299	0.049433	-0.508948	0.0786548	0.535997	-0.518539	0.251867	0.866522
bluR	b1162	209.976	0.570893	0.00114789	0.0223251	0.31235	0.0512604	0.440765	0.258543	0.275461	0.871373	v
coaA	b3974	286.964	-0.519342	0.0040909	0.0585025	-0.267234	0.0926352	0.57972	-0.252108	0.296161	0.871373
coaD	b3634	164.968	-0.687625	0.000112874	0.00336013	-0.440796	0.00362264	0.0905868	-0.246829	0.291699	0.871373
cutC	b1874	149.094	0.929606	0.000515011	0.0119877	0.554877	0.0236899	0.304009	0.374729	0.300354	0.871373
cyoC	b0430	1081.32	-1.06083	2.87899e-06	0.000123028	-0.752743	0.000160829	0.00790772	-0.30809	0.309726	0.871373
fhuF	b4367	1063.83	3.44379	1.11178e-05	0.000423055	2.35981	0.000654993	0.0244979	1.08398	0.293484	0.871373
glpRpseudo=true		290.834	-0.540196	0.00621313	0.0802025	-0.275188	0.113499	0.621354	-0.265008	0.314664	0.871373
pheP	b0576	223.416	-0.685791	0.00056601	0.0129003	-0.423443	0.01472	0.235952	-0.262348	0.321319	0.871373
pppA	b2972	42.3772	-1.08156	0.000630337	0.0141454	-0.622681	0.0145422	0.233958	-0.458876	0.258017	0.871373
speA	b2938	1145.69	-0.470614	0.000296465	0.0077051	-0.27872	0.0153791	0.242956	-0.191895	0.27023	0.871373
ybbN	b0492	219.545	0.523357	0.00128214	0.0241839	0.294934	0.0479659	0.432902	0.228424	0.300015	0.871373
ybiI	b0803	77.3952	4.34602	1.43373e-06	6.53544e-05	3.08668	0.000237268	0.0109293	1.25933	0.300911	0.871373
yfeY	b2432	107.045	0.81452	0.000839164	0.0178261	0.46131	0.0426617	0.409402	0.35321	0.289097	0.871373
fepC	b0588	128.587	4.04076	8.63476e-06	0.000334387	2.86571	0.000417361	0.017394	1.17505	0.328988	0.871836
ldtE	b1678	47.6399	2.40476	3.66124e-12	3.72595e-10	1.91981	1.44728e-07	1.37681e-05	0.484946	0.334662	0.875476
fhuB	b0153	224.194	2.48717	0.000553688	0.0126856	1.57512	0.0137009	0.225394	0.912052	0.33821	0.876249
flgD	b1075	1257.08	0.785065	0.00314038	0.0492556	0.446363	0.0580727	0.469409	0.338702	0.337992	0.876249
kch	b1250	37.9551	0.833271	0.00612784	0.079571	0.435706	0.133865	0.670722	0.397565	0.345545	0.876249
sufA	b1684	58.4314	4.1366	2.62977e-09	1.82665e-07	3.21538	1.16746e-06	9.46074e-05	0.921222	0.336469	0.876249		sufABCDSE
rho	b3783	4401.91	-0.565994	0.000547369	0.0126068	-0.360287	0.0125803	0.212553	-0.205706	0.347564	0.877604
fes	b0585	230.351	5.93823	2.95343e-11	2.53416e-09	4.83468	3.01968e-09	4.26262e-07	1.10355	0.356441	0.882683
pepN	b0932	632.059	0.457988	0.000663581	0.0146661	0.292275	0.0160038	0.248342	0.165713	0.359336	0.882683
yeiI	b2160	99.431	0.632852	0.00165877	0.0296277	0.376876	0.0454576	0.425517	0.255976	0.352854	0.882683
efeO	b1018	178.231	2.25573	0.000146985	0.00425965	1.5439	0.00353184	0.0893316	0.711831	0.366917	0.886304
ompF	b0929	1113.68	-1.90751	4.55819e-13	5.24911e-11	-1.59165	5.05843e-12	1.22976e-09	-0.315856	0.369268	0.886304
spy	b1743	41.3215	1.35717	0.000168987	0.00477089	1.80463	1.18577e-07	1.20672e-05	-0.447458	0.369784	0.886304
efeUpseudo=true		96.2412	2.07654	4.03441e-07	2.02926e-05	1.59171	2.38888e-05	0.00137549	0.484822	0.382247	0.889942
entC	b0593	499.122	5.62459	9.52136e-08	5.27411e-06	4.40824	2.64268e-06	0.000196006	1.21634	0.382311	0.889942
fecA	b4291	12872.7	3.00589	5.11032e-26	1.49085e-23	2.6739	2.20618e-26	7.96943e-23	0.33199	0.380159	0.889942	v	fecABCDE
fepG	b0589	113.604	3.51178	6.63426e-09	4.33306e-07	2.79067	4.51429e-07	3.95091e-05	0.72111	0.376083	0.889942
rbsR	b3753	91.718	-0.737675	0.00405809	0.0584152	-0.438319	0.0485766	0.432902	-0.299356	0.379093	0.889942
zwf	b1852	646.914	0.388252	0.000967921	0.0198856	0.250506	0.0186085	0.271371	0.137746	0.384548	0.889942
fecC	b4289	1194.6	2.65843	6.89324e-16	1.11722e-13	2.28778	5.35606e-15	1.80293e-12	0.370654	0.397846	0.898609		fecABCDE
flgC	b1074	653.677	0.731655	0.00461675	0.0641362	0.445772	0.0525704	0.44485	0.285883	0.40681	0.900098
glpD	b3426	6173.11	-0.39153	0.000844667	0.0178563	-0.259781	0.0121055	0.209383	-0.131749	0.400677	0.900098
uspG	b0607	71.441	-0.677773	0.00405379	0.0584152	-0.416774	0.0408996	0.402194	-0.260999	0.402216	0.900098
ytfK	b4217	132.578	0.755952	0.00109053	0.0213998	0.494789	0.020162	0.283039	0.261163	0.406228	0.900098
aroK	b3390	1139.87	-0.310896	0.00351767	0.0537199	-0.197358	0.0366289	0.382754	-0.113538	0.425801	0.904935
cyoA	b0432	3196.48	-0.762724	5.55788e-05	0.00181502	-0.556774	0.000849277	0.0304626	-0.205949	0.415775	0.904935
fecD	b4288	341.83	1.95072	3.88012e-11	3.14433e-09	1.6364	6.57482e-10	1.02755e-07	0.314322	0.426382	0.904935		fecABCDE
fhuA	b0150	1349.3	2.04913	0.00141907	0.0263128	1.37116	0.0155638	0.243695	0.677977	0.424443	0.904935
panB	b0134	250.761	0.489518	0.00107873	0.0213598	0.325917	0.0194277	0.276923	0.163602	0.423458	0.904935
pfkB	b1723	48.1465	0.781978	0.00616961	0.0798763	0.460178	0.0940778	0.583122	0.3218	0.415359	0.904935
cca	b3056	277.007	0.743055	4.96541e-07	2.44142e-05	0.594523	1.34093e-05	0.000889076	0.148532	0.459823	0.913688
efeB	b1019	99.1163	1.99725	0.000996842	0.020384	1.43918	0.00840504	0.165483	0.558071	0.491401	0.913688
glmS	b3729	2279.57	-0.398291	0.00192585	0.0329201	-0.269532	0.0172214	0.259865	-0.128758	0.452802	0.913688
grcA	b2579	101.817	-1.74528	7.84188e-08	4.39949e-06	-1.44629	6.33307e-08	6.59846e-06	-0.298985	0.479113	0.913688
nrdA	b2234	2464.47	-0.573795	2.18858e-06	9.67953e-05	-0.454783	2.02107e-05	0.00121153	-0.119012	0.461681	0.913688
pfo	b1378	865.331	0.584766	0.00724878	0.0908902	0.788517	4.35155e-05	0.00229426	-0.203751	0.485055	0.913688
fecB	b4290	2988.77	3.20614	7.67457e-11	6.10617e-09	2.7646	2.15901e-10	4.10774e-08	0.441535	0.499239	0.915506		fecABCDE
fepB	b0592	122.296	3.07194	1.04601e-11	9.95073e-10	2.65193	3.90138e-10	6.32312e-08	0.420008	0.496974	0.915506	v
fecE	b4287	450.857	1.79783	4.81735e-08	2.81076e-06	1.50701	2.86888e-07	2.56209e-05	0.290818	0.508292	0.916329		fecABCDE
ghrA	b1033	62.5349	0.90627	0.00087691	0.0183606	0.67666	0.00824189	0.163939	0.22961	0.537983	0.916329
insQ	b1432	197.313	0.540928	0.00768184	0.0939195	0.377562	0.0414508	0.404886	0.163367	0.551709	0.916329
kup	b3747	227.068	-0.458979	0.00388435	0.0569817	-0.332394	0.0175078	0.261481	-0.126585	0.550624	0.916329
mdtC	b2076	94.6962	0.994341	4.67679e-06	0.000193072	1.17887	6.36218e-09	7.95454e-07	-0.184533	0.535417	0.916329
ndh	b1109	1532.22	0.61959	3.44065e-06	0.000144772	0.509971	1.72215e-05	0.00106143	0.109619	0.538635	0.916329
nfo	b2159	127.064	0.584965	0.000739763	0.0160312	0.43919	0.00760503	0.154072	0.145775	0.542124	0.916329
polA	b3863	516.944	-0.326266	0.00670916	0.0848534	-0.230145	0.0315601	0.356379	-0.096121	0.550884	0.916329
raiA	b2597	478.946	0.731891	2.32858e-06	0.000101899	0.601712	1.42082e-05	0.000927986	0.130179	0.530875	0.916329
tyrS	b1637	858.586	0.374174	0.00640959	0.0820127	0.258198	0.0357796	0.380028	0.115977	0.5286	0.916329	v	pdxH-tyrS-pdxY
ybaN	b0468	63.8441	1.31143	0.00230079	0.037873	0.949626	0.0160883	0.248772	0.361802	0.534278	0.916329
avtA	b3572	181.904	-0.59482	0.000894224	0.0186339	-0.457767	0.00376325	0.0930396	-0.137053	0.565578	0.91979
slyB	b1641	521.927	0.553075	0.00503185	0.0688106	0.401007	0.0232114	0.301404	0.152068	0.565125	0.91979
hybC	b2994	94.1876	-0.596621	0.00625754	0.0805382	-0.432432	0.0224864	0.294613	-0.16419	0.57028	0.922222		hybOABCDEFG
aslB	b3800	88.0429	-0.983191	0.00168649	0.0298848	-0.784982	0.00314528	0.0830104	-0.19821	0.629571	0.925416
cyoE	b0428	1950.74	-1.17516	1.75119e-05	0.000633324	-1.00931	2.75866e-05	0.00152809	-0.165844	0.649874	0.925416
fmt	b3288	639.511	-0.453819	0.000240568	0.00657953	-0.37341	0.000637495	0.024049	-0.0804094	0.626242	0.925416
intBpseudo=true		137.034	-0.855137	0.000318404	0.0081008	-0.699623	0.000580482	0.0222824	-0.155514	0.619154	0.925416
ppsA	b1702	163.249	0.983464	1.1482e-05	0.000433147	1.14282	5.28849e-08	5.6445e-06	-0.159351	0.603488	0.925416
sdhC	b0721	63.3514	-1.41599	5.02489e-06	0.000205504	-1.19535	1.10919e-05	0.000758407	-0.220638	0.593361	0.925416	v	sdhCDAB-sucABCD-sdhX
trkA	b3290	265.726	-0.467497	0.000663593	0.0146661	-0.377514	0.00181731	0.0544695	-0.0899831	0.623104	0.925416
yahM	b0327	91.0645	-1.55759	6.6522e-08	3.83026e-06	-1.3731	3.89442e-09	5.16423e-07	-0.18449	0.620585	0.925416
yccA	b0970	851.585	0.409575	0.00371987	0.0553679	0.306357	0.0148527	0.236346	0.103218	0.584624	0.925416
fabB	b2323	1028.28	-0.938759	0.00026326	0.00698197	-0.784284	0.000524196	0.0204811	-0.154474	0.652717	0.925578
speD	b0120	612.567	-0.277155	0.00747295	0.0929024	-0.216341	0.0182272	0.269467	-0.060814	0.660297	0.92681
wecB	b3786	625.369	-0.464074	0.000957035	0.0197547	-0.38123	0.00205579	0.0591851	-0.0828447	0.658351	0.92681
zur	b4046	241.82	-0.539332	0.00146435	0.0270379	-0.438523	0.00324779	0.0840966	-0.100808	0.655777	0.92681
yjaA	b4011	95.7892	-0.745857	0.00371201	0.0553679	-0.604946	0.0066176	0.140408	-0.140911	0.679082	0.927521
nirB	b3365	75.3726	-1.03624	0.000165121	0.00469202	-0.89293	0.000144398	0.00718052	-0.143312	0.692735	0.932335	v	nirBDC-cysG
pflB	b0903	3112.25	0.405151	0.00501156	0.0687479	0.481715	0.00016332	0.00794096	-0.0765638	0.691589	0.932335
ybhB	b0773	36.2463	0.925904	0.00187655	0.032203	0.769664	0.00633036	0.137819	0.15624	0.702878	0.933977
ycbK	b0926	183.111	0.487026	0.00362531	0.054894	0.399474	0.0112198	0.202049	0.0875521	0.702797	0.933977
baeS	b2078	38.5323	1.18871	7.2824e-05	0.00226888	1.03247	0.000415426	0.017394	0.156242	0.709232	0.938558
nfsA	b0851	154.428	0.642216	0.000244575	0.00660654	0.554319	0.000631986	0.0240484	0.0878975	0.71286	0.938558
entS	b0591	151.563	3.31069	2.55163e-07	1.34529e-05	2.99624	2.79652e-07	2.54949e-05	0.314448	0.716273	0.940011
satP	b0010	52.8143	-1.1439	0.00186007	0.0320459	-0.976676	0.00106199	0.0374781	-0.167225	0.724231	0.940565
yojI	b2211	269.798	0.829832	0.00203067	0.0339168	0.70557	0.00330328	0.0850302	0.124262	0.730153	0.940944
ydgI	b1605	171.613	-0.66595	0.00202271	0.0339133	-0.568217	0.00277413	0.0763496	-0.0977332	0.73439	0.943179
def	b3287	404.998	-0.488318	0.00366179	0.0550652	-0.564131	0.00017269	0.00830428	0.0758125	0.736426	0.94343
soxS	b4062	61.136	1.51364	0.000343186	0.00858162	1.3199	0.000825468	0.0298533	0.193737	0.737445	0.94343
prmC	b1212	166.274	-0.583333	0.0076417	0.0939195	-0.499825	0.00877325	0.169127	-0.0835073	0.773827	0.956497
opgH	b1049	1410.63	0.298576	0.00364055	0.0549346	0.260554	0.00456145	0.106175	0.0380221	0.782431	0.96018
cyoD	b0429	378.468	-0.859652	0.000339386	0.00853536	-0.772369	0.000264482	0.012056	-0.0872834	0.785099	0.960766
betA	b0311	109.305	-0.780816	0.00314029	0.0492556	-0.686295	0.00317349	0.083028	-0.0945208	0.788028	0.961847		betIBA
rffG	b3788	287.265	-0.412755	0.003822	0.0563134	-0.36529	0.0037954	0.0933071	-0.0474653	0.803317	0.96497
ygeQpseudo=true		56.7928	-0.687076	0.00755018	0.0933321	-0.601901	0.00684843	0.143691	-0.0851752	0.802383	0.96497
zntA	b3469	196.636	0.6985	0.0015167	0.0277767	0.633467	0.00175546	0.0533466	0.0650323	0.827683	0.966939
bepA	b2494	145.279	0.513093	0.00356116	0.0541098	0.475741	0.00452707	0.106175	0.0373522	0.877816	0.978803		bepA-yfgD
emrA	b2685	204.181	-0.522123	0.00230295	0.037873	-0.480765	0.0013998	0.0452445	-0.0413582	0.856084	0.978803
psrD	b4418	73.2397	0.708439	0.0073388	0.091756	0.770568	0.00218444	0.0620722	-0.0621291	0.865293	0.978803
thrB	b0003	264.932	-0.669059	0.0028289	0.0450155	-0.725044	0.000232773	0.0108363	0.0559854	0.851124	0.978803	v	thrLABC
insJ	b3557	41.8466	-1.1678	0.00689108	0.0869031	-1.1034	0.00279228	0.076369	-0.0644056	0.909563	0.984052
rsmB	b3289	421.164	-0.482996	0.00164411	0.0294861	-0.476464	0.000455314	0.0184487	-0.00653167	0.974566	0.993329
yfeH	b2410	115.619	1.17829	5.48396e-06	0.000222202	1.17375	7.6029e-07	6.39813e-05	0.00454027	0.989701	0.997803
appY	b0564	17.4111	1.12286	0.00404855	0.0584152	0.440462	0.261989	0.822453	0.682399	0.218244	NA
asr	b1597	5.47938	2.52876	0.00243439	0.0393095	0.827153	0.312635	0.861518	1.70161	0.142347	NA
bfd	b3337	24.5088	2.35103	0.000308717	0.00794675	1.55119	0.0123736	0.211511	0.799839	0.372197	NA
cbdA	b0978	12.5141	1.70763	0.000595337	0.0134984	-0.0605183	0.897937	0.997451	1.76815	0.00912265	NA
fdnG	b1474	23.169	-1.91315	4.18465e-05	0.00141954	-1.50077	8.21718e-06	0.000588421	-0.412378	0.470295	NA
fdnH	b1475	9.76793	-2.13789	0.00524214	0.0705834	-0.0883443	0.851223	0.997451	-2.04954	0.0155157	NA
feoA	b3408	33.889	2.12838	1.26658e-06	5.95973e-05	1.64798	0.000130878	0.006583	0.4804	0.435214	NA
fepE	b0587	28.5748	5.00139	6.62584e-14	8.52785e-12	4.4566	5.05666e-07	4.33881e-05	0.544783	0.626885	NA
hdeB	b3509	19.0792	1.59763	0.000320838	0.00811552	-0.284344	0.490489	0.952968	1.88198	0.00180656	NA
hybA	b2996	22.3881	-2.0338	2.27239e-05	0.000808454	-0.522328	0.126384	0.650197	-1.51147	0.00869764	NA		hybOABCDEFG
hybB	b2995	23.3081	-1.26429	0.00420963	0.0598095	-0.63941	0.0593199	0.473693	-0.624881	0.261218	NA		hybOABCDEFG
hybO	b2997	25.6704	-1.24383	0.0015376	0.0280356	-0.773798	0.0112035	0.202049	-0.470027	0.342209	NA	v	hybOABCDEFG
iceT	b2077	35.3767	1.00594	0.00259195	0.0415471	1.36652	1.67748e-05	0.00106143	-0.360579	0.435023	NA
ldtA	b1990	35.5776	0.963783	0.00122524	0.023516	-0.0110626	0.968512	0.998069	0.974845	0.017071	NA
metC	b3008	24.9059	1.02851	0.00655087	0.0833332	0.456399	0.203026	0.780703	0.572109	0.272017	NA
narG	b1224	26.0823	-1.16954	0.00168683	0.0298848	-0.53308	0.0746577	0.521493	-0.636458	0.179231	NA	v	narGHJI
poxB	b0871	11.6646	1.63609	0.0010095	0.0204517	0.559046	0.229797	0.795389	1.07704	0.115295	NA
pspB	b1305	9.83202	2.28576	0.000297569	0.0077051	0.699083	0.258173	0.822453	1.58668	0.0714572	NA
rmf	b0953	20.6459	1.61936	3.48417e-05	0.00121006	0.729853	0.0474702	0.43277	0.889511	0.0973997	NA
rprA	b4431	26.0626	1.23346	0.000394916	0.00965449	-0.0087182	0.977953	0.998191	1.24218	0.0082968	NA
sdhD	b0722	27.0764	-1.70982	1.41052e-05	0.00052756	-0.723205	0.0212562	0.290435	-0.986616	0.0473866	NA		sdhCDAB-sucABCD-sdhX
tehA	b1429	30.2178	0.857051	0.00445058	0.0624826	0.585225	0.0544518	0.452146	0.271826	0.525986	NA		tehAB
ybiC	b0801	24.8041	1.11295	0.00332222	0.0517368	0.54783	0.137369	0.677709	0.565122	0.287897	NA
ybiJ	b0802	28.0411	1.26484	0.00247633	0.0398398	1.47485	0.000754479	0.0276897	-0.210009	0.730131	NA
ychH	b1205	17.5008	-1.76489	0.00752566	0.0932926	0.047172	0.925123	0.997451	-1.81206	0.029228	NA
yciI	b1251	27.9001	1.34455	0.000451828	0.0107457	0.706541	0.0471177	0.430454	0.638008	0.223606	NA
yddA	b1496	25.4343	2.92434	3.04375e-09	2.04915e-07	2.04966	2.89493e-05	0.00158353	0.874679	0.20948	NA		yddAB
yfeK	b2419	19.7576	1.8721	1.18512e-06	5.69898e-05	0.44512	0.215527	0.793662	1.42698	0.00666658	NA
yfeS	b2420	27.2279	0.966749	0.00601212	0.0785345	0.145455	0.659992	0.989634	0.821295	0.0890835	NA
ygaC	b2671	11.4495	1.78299	0.000495949	0.0116057	0.989417	0.061973	0.482397	0.793569	0.285108	NA
yghFpseudo=true		21.212	-1.53401	0.00135436	0.0253277	-0.698087	0.0486089	0.432902	-0.835918	0.157244	NA
yhbX	b3173	32.9158	-1.10221	0.0017017	0.0299485	-0.563229	0.0486452	0.432902	-0.538982	0.233341	NA
yibT	b4554	31.5052	0.853174	0.00597481	0.0782808	0.751293	0.0156486	0.243695	0.101881	0.816498	NA
yicTpseudo=true		14.8147	-2.2204	0.000426842	0.010263	-0.699262	0.104276	0.607419	-1.52114	0.0411689	NA
yjeM	b4156	31.2184	-0.886943	0.00818658	0.0995124	-0.49021	0.0854771	0.561155	-0.396733	0.365016	NA
yjeO	b4158	12.2204	-1.98502	0.00352322	0.0537199	-0.325593	0.472845	0.949095	-1.65942	0.035991	NA
yoeGpseudo=true		20.2678	-2.01169	0.000143473	0.00418558	-0.769965	0.0400884	0.396894	-1.24172	0.0526087	NA
yoeHpseudo=true		20.9508	-2.31875	0.000148354	0.00427104	-0.692407	0.0808581	0.543525	-1.62634	0.0225866	NA
ypfM	b4606	19.2378	1.23797	0.00545993	0.0730662	0.477762	0.280369	0.839208	0.76021	0.22583	NA
